# Supplementary material for: Lipid droplet availability affects neural stem/progenitor cell metabolism and proliferation
Source: Nat Commun. 2021 Dec 21;12:7362. doi: 10.1038/s41467-021-27365-7 (PMC8692608; doi:10.1038/s41467-021-27365-7)
Supplement: Supplementary file 3 — Supplementary Data 1 [file 41467_2021_27365_MOESM3_ESM.txt]

###############################################################################
### Mizrak ###

library(Seurat)
library(data.table)
library(ggplot2)
library(sctransform)
library(Matrix)
library(dplyr)
library(stringr)
library(cowplot)
library(FNN)
setwd("C:/Users/sudri/Desktop/Plin_2_adult/Daniel/Raw_data_paper/Mizrak")

# 1. Data pre-processing: 2 different scRNAseq rounds

Mizrak1<-fread(file="GSE109447_13055_cells_matrix.txt")
rownames_Mizrak1<-make.unique(Mizrak1$V2)
Mizrak1<-Mizrak1[,-c(1,2)]
id_1<-read.table(file="GSE109447_13055_cells_id.txt",sep="\t")
Mizrak1<-Matrix(as.matrix(Mizrak1), sparse = T)
colnames(Mizrak1)<-as.vector(id_1$V1)
rownames(Mizrak1)<-rownames_Mizrak1
  
Mizrak2<-fread(file="GSE109447_29319_cells.matrix.txt")
rownames_Mizrak2<-make.unique(Mizrak2$V2)
Mizrak2<-Mizrak2[,-c(1,2)]
id_2<-read.table(file="GSE109447_29319_cells_id_repinfo.txt",sep="\t")
Mizrak2<-Matrix(as.matrix(Mizrak2), sparse = T)
colnames(Mizrak2)<-as.vector(id_2$V1)
rownames(Mizrak2)<-rownames_Mizrak2

 
meta1<-read.table(file="GSE109447_Rep2_13055cells_Basic.txt",sep="\t")
meta2<-read.table(file="GSE109447_Rep1_29319cells_Basic.txt",sep="\t")
rownames(meta1)<-as.vector(id_1$V1)
rownames(meta2)<-as.vector(id_2$V1)

# 2.Create the Seurat objects

Mizrak1 <- CreateSeuratObject(counts = Mizrak1, project = "Marlen",meta.data=meta1)
Mizrak2 <- CreateSeuratObject(counts = Mizrak2, project = "Marlen",meta.data=meta2)


# 2.1 Quality control

Mizrak1 <- PercentageFeatureSet(Mizrak1, pattern = "^mt-", col.name = "percent.mt")
Mizrak2 <- PercentageFeatureSet(Mizrak2, pattern = "^mt-", col.name = "percent.mt")

# 3. Datasets merge

Mizrak<-list(Mizrak1,Mizrak2)
merged_dataset<-merge(x=Mizrak.list[[1]],y=list(Mizrak.list[[2]]),add.cell.ids=c("Mizrak1","Mizrak2"))
merged_dataset <- AddMetaData(merged_dataset,metadata = word(string=colnames(merged_dataset),sep="_",1),col.name = "Replicates")
merged_dataset.list <- SplitObject(merged_dataset, split.by = "Replicates")

## 3.1 Normalization: SC transform

for (i in 1:length(merged_dataset.list)) {
merged_dataset.list[[i]] <- SCTransform(merged_dataset.list[[i]],vars.to.regress = "percent.mt", verbose = TRUE)
}

## 3.2  Integration of both datasets

merged_dataset.features <- SelectIntegrationFeatures(object.list = merged_dataset.list, nfeatures = 3000)
merged_dataset.features<-c(merged_dataset.features,"Plin2")
merged_dataset.list <- PrepSCTIntegration(object.list = merged_dataset.list, anchor.features = merged_dataset.features, verbose = TRUE)
merged_dataset.anchors <- FindIntegrationAnchors(object.list = merged_dataset.list, normalization.method = "SCT", anchor.features = merged_dataset.features, verbose = TRUE)
merged_dataset.integrated <- IntegrateData(anchorset = merged_dataset.anchors, normalization.method = "SCT",verbose = TRUE)


## 3.3 Data processing: Extract the annotation of lat/sep and Male/female

meta_mizrak<-sapply(strsplit(rownames(merged_dataset.integrated@meta.data[merged_dataset.integrated$Replicates%in%c("Mizrak1","Mizrak2"),]),split="_"),function(x){x[[2]]})
merged_dataset.integrated@meta.data$MF<-"unknow"
merged_dataset.integrated@meta.data$MF[merged_dataset.integrated$Replicates%in%c("Mizrak1","Mizrak2")]<-substr(meta_mizrak,1,1)
merged_dataset.integrated@meta.data$Lat_Sep<-"unknow"
merged_dataset.integrated@meta.data$Lat_Sep[merged_dataset.integrated$Replicates%in%c("Mizrak1","Mizrak2")]<-substr(meta_mizrak,2,4)


## 3.4 Data processing: Remove annotated doublet cells

merged_dataset.integrated<-subset(merged_dataset.integrated,cells=rownames(merged_dataset.integrated@meta.data)[!merged_dataset.integrated$V1=="Doublet"])


# 4. Seurat pipeline of the integrated dataset

merged_dataset.integrated <- RunPCA(merged_dataset.integrated, verbose = TRUE)
merged_dataset.integrated <- RunUMAP(merged_dataset.integrated, dims = 1:30,verbose = TRUE)
merged_dataset.integrated <- FindNeighbors(merged_dataset.integrated, dims = 1:30,verbose = TRUE)
merged_dataset.integrated <- FindClusters(merged_dataset.integrated, resolution = 0.6,verbose = TRUE)

# 5.Label re-writing

merged_dataset.integrated@meta.data$V1[merged_dataset.integrated@meta.data$V1=="Astrocytes"]<-"Astrocyte"
merged_dataset.integrated@meta.data$V1[grep("Fibroblast",merged_dataset.integrated@meta.data$V1)]<-"Mural_Cell_Fibroblast"
merged_dataset.integrated@meta.data$V1[grep("Oligodendrocyte",merged_dataset.integrated@meta.data$V1)]<-"Oligodendrocyte"
merged_dataset.integrated@meta.data$V1[merged_dataset.integrated@meta.data$V1=="T Cell"]<-"T cell"

# 6. Plots

DefaultAssay(merged_dataset.integrated) <- "RNA"
merged_dataset.integrated <- NormalizeData(merged_dataset.integrated)
DimPlot(merged_dataset.integrated, group.by = "V1")+ggtitle("Clusters")
FeaturePlot(merged_dataset.integrated, features = "Plin2", order = TRUE)+ggtitle("Plin2 expression in the clusters")

# 7. Subset of the data with only our cell types of interest

Merged_subset<-subset(merged_dataset.integrated,  cells = rownames(merged_dataset.integrated@meta.data)[merged_dataset.integrated$V1%in%c("aNSC+TAC+NB","Astrocyte","Neuron","Oligodendrocyte","Microglia")])
table(Merged_subset$V1)
DefaultAssay(Merged_subset) <- "RNA"
Merged_subset <- NormalizeData(Merged_subset)


## 7.1 Plin2 expression in the clusters

DimPlot(Merged_subset, group.by = "V1")
FeaturePlot(Merged_subset, c("Plin2"), order=TRUE)+ggtitle("Plin2 expression")
FeaturePlot(Merged_subset, c("Plin2"),split.by = "Replicates", order=TRUE)+ggtitle("Plin2 expression")

## 7.2 Plin2 expression in the different cell types

DotPlot(Merged_subset, features = c("Plin2"),group.by = "V1")+ggtitle("Plin2 expression")

## 7.3 Verification of the clusters with cell-type specific markers

# aNSC+TAC+NB
DotPlot(Merged_subset, features = c("Dcx","Sox2", "Nes"), group.by = "V1")

# Astrocyte
DotPlot(Merged_subset, features = c("Sox2", "S100b"), group.by = "V1")

# Microglia
DotPlot(Merged_subset, features = c("Cx3cr1", "Aif1"), group.by = "V1")

# Neuron
DotPlot(Merged_subset, features = c("Dlg4", "Rbfox3"), group.by = "V1")

# Oligodendrocyte
DotPlot(Merged_subset, features = c("Olig1","Mbp"), group.by = "V1")

###############################################################################
### Artegiani ###

library(Seurat)
library(data.table)
library(ggplot2)
library(sctransform)
library(Matrix)
library(dplyr)
library(stringr)
library(cowplot)
library(FNN)
setwd("C:/Users/sudri/Desktop/Plin_2_adult/Daniel/Raw_data_paper/Artegiani")

# 1. Data pre-processing

dim(fread(file="GSE106447_Table_S4.csv"))
mydata<-fread(file="raw_celrep_4441_mmc6.csv")
rownames<-mydata$V1
rownames<-sapply(strsplit(rownames,split="__"),function(x){x[[1]]})
mydata<-mydata[,-1]
mydata<-Matrix(as.matrix(mydata), sparse = T)
rownames(mydata)<-rownames

## 1.1 Metadata from the article

meta_org<-data.frame(exp=sapply(strsplit(colnames(mydata),split="_"),function(x){x[[1]]}),row.names=colnames(mydata))
meta_org$exp_summary<-"plate_384"
meta_org$exp_summary[meta_org$exp=="nestin"]<-"nestin"
meta_org$exp_summary[meta_org$exp=="old"]<-"old"
meta_org$exp<-NULL

meta_benedetta<-fread(file="cell_type_figure1C.csv")
meta_benedetta_tsne<-fread(file="initialcluster_tsne.txt")
meta_benedetta<-merge(data.frame(meta_benedetta_tsne),data.frame(meta_benedetta),by="V1")
colnames<-meta_benedetta$V1
table(sapply(strsplit(colnames,split="_"),function(x){x[[1]]}))
meta_benedetta$Meta_match<-sapply(strsplit(colnames,split="_"),function(x){x[[1]]})
meta_benedetta$V1<-NULL
meta_benedetta$clusters.y== meta_benedetta$clusters.x
meta_benedetta$clusters.y<-NULL
colnames(meta_benedetta)<-c("ID","tsne_x","tsne_x","cluster","cell_type","Meta_match")
  
## 1.2 Metadata identifier for all the cells
meta_code<-fread(file="identifiant.txt")
meta_code$Meta_match<-meta_code$`short title`
meta_code$Meta_match[meta_code$Meta_match=="BA-B1"]<-"BAB1"
meta_code$Meta_match[meta_code$Meta_match=="BA-B2"]<-"BAB2"
meta_code$Meta_match[meta_code$Meta_match=="Bene-G-1"]<-"Ki1"
meta_code$Meta_match[meta_code$Meta_match=="Bene-G-2"]<-"Ki2"
meta_code$Meta_match[meta_code$Meta_match=="Bene-G-3"]<-"Ki3"
meta_code$Meta_match[meta_code$Meta_match=="Bene-G-4"]<-"Ki4"
meta_code$Meta_match[meta_code$Meta_match=="BA-002"]<-"BA"
meta_code$Meta_match[meta_code$Meta_match=="BA-s0710"]<-"BA"
meta_code$Meta_match[meta_code$Meta_match=="BA-s0710-no3"]<-"BA"
  
## 1.3 Final metadata matrix
meta_code$Meta_match<-gsub("B00","BA00",meta_code$Meta_match)
meta_final<-merge(data.frame(meta_benedetta),meta_code,by="Meta_match")
meta_final$cell_number<-gsub(".*_","",meta_final$ID)
meta_final$cell_id<-paste(meta_final$Meta,meta_final$cell_number,sep="_")
  
mydata<-mydata[,colnames(mydata)%in%meta_final$cell_id]
meta_final<-meta_final[match(colnames(mydata),meta_final$cell_id),]
  
colnames(mydata)==meta_final$cell_id
rownames(meta_final)<-meta_final$cell_id
meta_org<-meta_org[rownames(meta_org)[match(meta_final$cell_id,rownames(meta_org))],,drop=FALSE]
head(meta_org)
meta_final<-merge(meta_final,meta_org,by=0)
meta_final<-meta_final[match(colnames(mydata),meta_final$cell_id),]
  
colnames(mydata)==meta_final$cell_id
rownames(meta_final)<-meta_final$cell_id
colnames(mydata)==rownames(meta_final)
meta_final$plin2<-log2(as.vector(mydata["Plin2",])+1)

# 2. Create Seurat object

Artegiani <- CreateSeuratObject(mydata, project = "Artegiani",meta.data=meta_final)
Artegiani_subset_384plates<-subset(Artegiani,cells=rownames(Artegiani@meta.data)[!Artegiani$exp_summary%in%c("nestin","old")])
Artegiani_subset_384plates$letter<-sapply(strsplit(colnames(Artegiani_subset_384plates),"_"),function(x){x[[1]]})
Artegiani_subset_384plates$Number<-as.numeric(sapply(strsplit(colnames(Artegiani_subset_384plates),"_"),function(x){x[[2]]}))

## 2.1 Quality control
Artegiani_subset_384plates <- subset(Artegiani_subset_384plates, subset = nFeature_RNA > 400 )
  
## 2.2 Normalization: SCtransform
Artegiani_subset_384plates <- SCTransform(Artegiani_subset_384plates, vars.to.regress = "nFeature_RNA", verbose = TRUE)

## 2.3 Standard Seurat pipeline
Artegiani_subset_384plates <- RunPCA(Artegiani_subset_384plates, verbose = FALSE)
Artegiani_subset_384plates <- RunUMAP(Artegiani_subset_384plates, dims = 1:30, verbose = FALSE)
Artegiani_subset_384plates <- RunTSNE(Artegiani_subset_384plates, dims = 1:30, verbose = FALSE)
Artegiani_subset_384plates <- FindNeighbors(Artegiani_subset_384plates, dims = 1:30, verbose = FALSE)
Artegiani_subset_384plates <- FindClusters(Artegiani_subset_384plates, verbose = TRUE,resolution = 0.1)

# 3. Plots

## 3.1 Clusters

DimPlot(Artegiani_subset_384plates, label = TRUE,group.by = "cell_type",reduction="umap")+NoLegend() +ggtitle("Artegiani Clusters")
DefaultAssay(Artegiani_subset_384plates) <- "RNA"
NormalizeData(Artegiani_subset_384plates, verbose = FALSE)
FeaturePlot(Artegiani_subset_384plates, features = "Plin2", order=TRUE, max.cutoff = 5)+ggtitle("Plin2 expression in the Artergiani dataset")
features<-c("Plin2")  
DotPlot(Artegiani_subset_384plates, features = features,group.by ="cell_type" )+ggtitle("Plin2 expression")

## 3.2 Plin2 in specific cell types

Artegiani_subsubset_384plates<-subset(Artegiani_subset_384plates,  
                                        cells = rownames(Artegiani_subset_384plates@meta.data)[Artegiani_subset_384plates$cell_type%in%c("OPCs","microglia","NSCs","neural progenitors")])  
DotPlot(Artegiani_subsubset_384plates, features = features,group.by ="cell_type" )+ggtitle("Plin2 expression in selected cell types")

## 3.3 Expression of cell-type specific markers in the clusters
DotPlot(Artegiani_subsubset_384plates, features = c("Mbp", "Olig1"),group.by ="cell_type" )+ggtitle("OPCs")
DotPlot(Artegiani_subsubset_384plates, features = c("Rbfox3", "Dlg4") ,group.by ="cell_type" )+ggtitle("Neurons")
DotPlot(Artegiani_subsubset_384plates, features = c("Nes", "Sox2", "Dcx"),group.by ="cell_type" )+ggtitle("NSCs + Neural Progenitors")
DotPlot(Artegiani_subsubset_384plates, features = c("S100b", "Sox2"),group.by ="cell_type" )+ggtitle("Astrocytes")
DotPlot(Artegiani_subsubset_384plates, features = c("Aif1", "Cx3cr1"),group.by ="cell_type" )+ggtitle("Microglia")


###############################################################################
### PSEUDOTIME ###

library(edgeR)
library(monocle)
library(scales)
library(plyr)
setwd("C:/Users/sudri/Desktop/Plin_2_adult/Daniel/Raw_data_paper/Dulken")

### DULKEN DATA

# 1. Pre-processing of the raw data
spec_pops<-read.table("AllCounts_specPops_read_gene_ERCC_filt_FINAL.txt")
allcounts_allcells<-spec_pops
oligos<-as.vector(read.table("STAR_oligos_updated_09232015.txt")[,1])
allcounts_allcells_nooligo<-allcounts_allcells[,-na.omit(match(oligos,colnames(allcounts_allcells)))]
allcounts_allcells_nooligo_noast<-allcounts_allcells_nooligo[,!grepl("Ast",colnames(allcounts_allcells_nooligo))]

# 2. Quality control: Filtering by 5 cells at 10 counts
greaterthan0<-allcounts_allcells_nooligo_noast>10
greaterthan0sum<-rowSums(greaterthan0)
allcounts_allcells_nooligo_noast_genefilt<-allcounts_allcells_nooligo_noast[greaterthan0sum>=5,]

# 3. Differential gene expression
glm <- DGEList(counts=allcounts_allcells_nooligo_noast_genefilt)
glm.norm <- calcNormFactors(glm,method="TMM")

# 4. Adding the exon size correction
load("Katja_exonic_gene_sizes_ERCC92.RData")
names(exonic.gene.sizes) <- tolower(names(exonic.gene.sizes))
ind <- match(tolower(rownames(glm.norm)), names(exonic.gene.sizes))
exonic.gene.sizes.ord <- exonic.gene.sizes[ind]
genes <- data.frame(gene.symbol=rownames(glm.norm),exonic.size=exonic.gene.sizes.ord)

## 4.1 FPKM
fpkm_glm_genefilt_nooligo <- rpkm(glm.norm, gene.length=genes$exonic.size,normalized.lib.sizes=T, log=F)
comb_fpkm<-fpkm_glm_genefilt_nooligo

# 5. Metadata for the Monocle (pseudotime) object

## 5.1 Pheno-data
comb_fpkm_col<-vector(length=length(comb_fpkm[1,]),mode="character")
comb_fpkm_col[grepl("Ast",colnames(comb_fpkm))]<-"Ast"
comb_fpkm_col[grepl("qNSC",colnames(comb_fpkm))]<-"qNSC"
comb_fpkm_col[grepl("aNSC",colnames(comb_fpkm))]<-"aNSC"
comb_fpkm_col[grepl("NPC",colnames(comb_fpkm))]<-"NPC"
pheno<-comb_fpkm_col
pheno.data.df <- data.frame(type=pheno)
rownames(pheno.data.df) <- colnames(comb_fpkm)

## 5.2 Feature-data
feature<-data.frame(rownames(comb_fpkm))
colnames(feature)<- "gene_short_name"
rownames(feature) <- rownames(comb_fpkm)

# 6. Monocle object
pd <- new("AnnotatedDataFrame", data = pheno.data.df)
fd <- new("AnnotatedDataFrame", data = feature)
HSMM_q <- newCellDataSet(as.matrix(comb_fpkm), phenoData = pd, featureData = fd)

## 6.1 Ordering the cells in the monocle object using the original ordering set of genes

curated_ordering_genes<-as.vector(read.table("10282015_names_in50models_3.txt")[,1])
match(curated_ordering_genes,rownames(comb_fpkm))
HSMM_q <- setOrderingFilter(HSMM_q, curated_ordering_genes)
HSMM_q <- estimateSizeFactors(HSMM_q)
HSMM_q <- reduceDimension(HSMM_q)
HSMM_q <- orderCells(HSMM_q, reverse = F)

# 7. Plot pseudotime

## 7.1 Choose one gene every time

my_genes<-c("Plin2")
#my_genes<-c("Pnpla2")
#my_genes<-c("Id3")
#my_genes<-c("Dcx")

my_genes_ind <- match(my_genes,row.names(subset(fData(HSMM_q))))
cds_subset <- HSMM_q[my_genes_ind, ]

## 7.2 Scale from zero to hundred so all genes are scaled 1:100

pseudotime<-cds_subset@assayData$exprs
pseudotime_mod<-rescale(pseudotime,to=c(0,100))
cds_subset@assayData$exprs<-pseudotime_mod

## 7.3 Plot pseudotime function 

### Relative_expr returns scaling 1:10 or 1:100 depending on the gene, this is why 
### the data was scaled in the previous step
plot_genes_in_pseudotime(cds_subset,color_by="type",cell_size=2, relative_expr = F)

#########################################################################################################

### LLORENS-BOBADILLA data

library(edgeR)
library(monocle)
library(scales)
library(plyr)
setwd("C:/Users/sudri/Desktop/Plin_2_adult/Daniel/Raw_data_paper/Llorens-Bobadilla")

# 1. Pre-processing of the raw data

Llorens_allcounts<-read.table("Llorens_counts_allgenes.txt")
allcounts_allcells<-Llorens_allcounts

## 1.1 Quality control: filtering out neuroblasts, oligodendrocytes and ERCC spike-ins

allcounts_allcells_noblasts<-allcounts_allcells[!grepl("PSA",colnames(allcounts_allcells))]
oligos<-as.vector(read.table("comp_oligos.txt")[,1])
allcounts_allcells_noblasts_nooligo<-allcounts_allcells_noblasts[,-na.omit(match(oligos,colnames(allcounts_allcells_noblasts)))]
allcounts_allcells_noblasts_nooligo_noERCC<-allcounts_allcells_noblasts_nooligo[!grepl("ERCC-",rownames(allcounts_allcells_noblasts_nooligo)),]

# 1.2 Selection of the gene set found in the Dulken data (to use the same data)
detected_genes<-as.vector(read.table("detected_genes_mydat.txt")[,1])
allcounts_allcells_noblasts_nooligo_noERCC_genefilt<-allcounts_allcells_noblasts_nooligo_noERCC[match(detected_genes,rownames(allcounts_allcells_noblasts_nooligo_noERCC)),]

# 3. Differential gene expression
glm <- DGEList(counts=allcounts_allcells_noblasts_nooligo_noERCC_genefilt)
glm.norm <- calcNormFactors(glm,method="TMM")

# 4. Adding the gene size correction
load("Katja_exonic_gene_sizes_ERCC92.RData")
names(exonic.gene.sizes) <- tolower(names(exonic.gene.sizes))
ind <- match(tolower(rownames(glm.norm)), names(exonic.gene.sizes))
exonic.gene.sizes.ord <- exonic.gene.sizes[ind]
genes <- data.frame(gene.symbol=rownames(glm.norm),
                    exonic.size=exonic.gene.sizes.ord)

## 4.1 FPKM 
fpkm_glm_genefilt_comp_cells <- rpkm(glm.norm, gene.length=genes$exonic.size,
                                     normalized.lib.sizes=T, log=F)
comb_fpkm_comp<-fpkm_glm_genefilt_comp_cells

# 5. Metadata for the Monocle (pseudotime) object

## 5.1 Pheno-data
comb_fpkm_comp_col<-c(rep("NSC",length(comb_fpkm_comp[1,])))
comb_fpkm_comp_col[grepl("tap",colnames(comb_fpkm_comp))]<-"TAP"
pheno<-comb_fpkm_comp_col
pheno.data.df <- data.frame(type=pheno)
rownames(pheno.data.df) <- colnames(comb_fpkm_comp)

## 5.2 Feature-data
feature<-data.frame(rownames(comb_fpkm_comp))
colnames(feature)<- "gene_short_name"
rownames(feature) <- rownames(comb_fpkm_comp)

# 6. Monocle object
pd <- new("AnnotatedDataFrame", data = pheno.data.df)
fd <- new("AnnotatedDataFrame", data = feature)
HSMM_comp <- newCellDataSet(comb_fpkm_comp, phenoData = pd, featureData = fd)

## 6.1 Ordering the cells in the monocle object using the ordering set defined in the Dulken data
curated_ordering_genes<-as.vector(read.table("10282015_names_in50models_3.txt")[,1])
match(curated_ordering_genes,rownames(comb_fpkm_comp))
HSMM_comp <- setOrderingFilter(HSMM_comp, curated_ordering_genes) 
HSMM_comp <- estimateSizeFactors(HSMM_comp)
HSMM_comp <- reduceDimension(HSMM_comp, reduction_method = "DDRTree") 
HSMM_comp <- orderCells(HSMM_comp, reverse = F)

# 7. Plot pseudotime

## 7.1 Choose one gene every time

my_genes<-c("Plin2")
#my_genes<-c("Pnpla2")
#my_genes<-c("Id3")
#my_genes<-c("Dcx")

my_genes_ind <- match(my_genes,row.names(subset(fData(HSMM_comp))))
cds_subset_comp <- HSMM_comp[my_genes_ind, ]

## 7.2 Scale the data from 0 to 100
pseudotime<-cds_subset_comp@assayData$exprs
pseudotime_mod<-rescale(pseudotime,to=c(0,100))
cds_subset_comp@assayData$exprs<-pseudotime_mod

## 7.3 Plot function

### Relative_expr returns scaling 1:10 or 1:100 depending on the gene, this is why 
### the data was scaled in the previous step
plot_genes_in_pseudotime(cds_subset_comp,color_by="type",cell_size=2, relative_expr = F)
