# Supplementary material for: Lipid droplet availability affects neural stem/progenitor cell metabolism and proliferation
Source: Nat Commun. 2021 Dec 21;12:7362. doi: 10.1038/s41467-021-27365-7 (PMC8692608; doi:10.1038/s41467-021-27365-7)
Supplement: Supplementary file 4 — Supplementary Data 2 [file 41467_2021_27365_MOESM4_ESM.txt]

library(Matrix)
library(ggplot2)
library(Seurat)
library(patchwork)
library(wesanderson)
library(dplyr)

seurat<-readRDS(file="Marlen_Sc_seurat_merged.RDS")


###UMAP S. 5a includeing cell cycle
print(DimPlot(seurat,
              reduction = "umap",
              group.by = "Phase",
              cols = wes_palette("GrandBudapest1", 3, type = "discrete")[3:1],
              label=T,
              label.size = 4,
              pt.size =NULL)+ggtitle("Cell_cycle"))
table<-table(seurat$seurat_clusters,seurat$Condition)
round(table/rowSums(table)*100)

###Fig. S5b  scRNA Seq cell cycle not regressed 
print(DimPlot(seurat) +ggtitle("UnsupClustering Cell_cycle_not_regress"))
seurat@active.ident<-factor(seurat$Condition)
seurat.markers <- FindAllMarkers(seurat, only.pos = TRUE, min.pct = 0.51, logfc.threshold = 0.25,return.thresh=0.05,assay ="SCT",slot="scale.data")
seurat.markers %>% group_by(cluster) %>% top_n(n = 2, wt = avg_diff)
top20<- seurat.markers %>% group_by(cluster) %>% top_n(n = 20, wt = avg_diff)
print(DoHeatmap(seurat, features = top20$gene) + NoLegend()+ggtitle("Cell_cycle_not_regress_genes_diff_highVSlow"))


### regress out cell cycle
seurat_regress <- SCTransform(seurat, vars.to.regress = c("plates","S.Score", "G2M.Score","percent.mt","nCount_RNA"), verbose = TRUE)
seurat_regress <- RunPCA(seurat_regress,verbose = TRUE)
seurat_regress <- RunUMAP(seurat_regress, reduction = "pca", dims = 1:30)
seurat_regress <- FindNeighbors(seurat_regress, dims = 1:30,verbose = TRUE)
seurat_regress <- FindClusters(seurat_regress, resolution = 0.7,verbose = TRUE)
seurat_regress

###Fig.S5c scRNA Seq cell cycle regressed
print(DimPlot(seurat_regress,
              reduction = "umap",
              group.by = "Phase",
              cols = wes_palette("GrandBudapest1", 3, type = "discrete")[3:1],
              label=T,
              label.size = 4,
              pt.size =NULL)+ggtitle("After_Cell_cycle_regression"))
table<-table(seurat_regress$seurat_clusters,seurat_regress$Condition)
round(table/rowSums(table)*100)
print(DimPlot(seurat_regress) +ggtitle("Cell_cycle_regress_color_by_plates")+annotate(geom = "text", label = paste0("cluster 0 % high=",round(table/rowSums(table)*100)[1,1],"% low=",round(table/rowSums(table)*100)[1,2],"% cluster 1 % high=",round(table/rowSums(table)*100)[2,1],"% low=",round(table/rowSums(table)*100)[2,2],"%"), x = 0, y = 4))
print(DimPlot(seurat_regress, group.by = "plates") +ggtitle("Cell_cycle_regress_color_by_plates")+annotate(geom = "text", label = paste0("cluster 0 % high=",round(table/rowSums(table)*100)[1,1],"% low=",round(table/rowSums(table)*100)[1,2],"% cluster 1 % high=",round(table/rowSums(table)*100)[2,1],"% low=",round(table/rowSums(table)*100)[2,2],"%"), x = 0, y = 4))
print(DimPlot(seurat_regress, group.by = "Condition") +ggtitle("Cell_cycle_regress_color_by_plates")+annotate(geom = "text", label = paste0("cluster 0 % high=",round(table/rowSums(table)*100)[1,1],"% low=",round(table/rowSums(table)*100)[1,2],"% cluster 1 % high=",round(table/rowSums(table)*100)[2,1],"% low=",round(table/rowSums(table)*100)[2,2],"%"), x = 0, y = 4))
seurat_regress@active.ident<-factor(seurat_regress$Condition)

### find markers for every cluster compared to all remaining cells, report only the positive ones
seurat_regress.markers <- FindAllMarkers(seurat_regress, only.pos = TRUE, min.pct = 0.51, logfc.threshold = 0.25,return.thresh=0.05,assay ="SCT",slot="scale.data")
seurat_regress.markers %>% group_by(cluster) %>% top_n(n = 2, wt = avg_diff)
print(DoHeatmap(seurat_regress, features = seurat_regress.markers$gene) + NoLegend()+ggtitle("heatmap_high_gfp_vs_low_in_cluster_all_genes"))
gene_padj_0.1<-seurat_regress.markers[seurat_regress.markers$p_val_adj<=0.1,]
cluster_high<-gene_padj_0.1[gene_padj_0.1$cluster=="high",]
cluster_high<-cluster_high[order(cluster_high$avg_diff,decreasing=TRUE),]
cluster_low<-gene_padj_0.1[gene_padj_0.1$cluster=="low",]
cluster_low<-cluster_low[order(cluster_low$avg_diff,decreasing=TRUE),]
gene_padj_0.1<-rbind(cluster_high,cluster_low)
gene_padj_0.1

###Fig. 5a heatmatp significant hits
print(DoHeatmap(seurat_regress, features = seurat_regress.markers[seurat_regress.markers$p_val_adj<=0.1,]$gene) + NoLegend()+ggtitle("heatmap_high_gfp_vs_low_in_cluster_padj_0.1"))

###Place single cells containing Low LD-content first/left; single cells containing high LD content second/right for consistency along the paper
seurat_regress_copy <- seurat_regress
my_levels <- c('low','high')
Idents(seurat_regress_copy) <- factor(Idents(seurat_regress), levels= my_levels)


### Figure 5b Igfbp2 and Tcf4
print(VlnPlot(seurat_regress_copy,features=c("Igfbp2"),ncol=2)+scale_y_continuous(limits = c(0,5)));
print(VlnPlot(seurat_regress_copy,features=c("Tcf4"),ncol=2)+scale_y_continuous(limits = c(0,5)));

### Figure S.5d verification NSPCs markers
print(VlnPlot(seurat_regress_copy,features=c("Fabp7"),ncol=2)+scale_y_continuous(limits = c(0,5)));
print(VlnPlot(seurat_regress_copy,features=c("Vim"),ncol=2)+scale_y_continuous(limits = c(0,5)));
print(VlnPlot(seurat_regress_copy,features=c("Nes"),ncol=2)+scale_y_continuous(limits = c(0,5)));
print(VlnPlot(seurat_regress_copy,features=c("Hes1"),ncol=2)+scale_y_continuous(limits = c(0,5)));
print(VlnPlot(seurat_regress_copy,features=c("Plin2"),ncol=2)+scale_y_continuous(limits = c(0,5)));

### Fig S5e Verification Plin2 expression 
VlnPlot(seurat_regress_copy, features = c("Plin2"),ncol=2)+scale_y_continuous(limits = c(0,5))
