# Supplementary material for: Lipid droplet availability affects neural stem/progenitor cell metabolism and proliferation
Source: Nat Commun. 2021 Dec 21;12:7362. doi: 10.1038/s41467-021-27365-7 (PMC8692608; doi:10.1038/s41467-021-27365-7)
Supplement: Supplementary file 8 — Source Data [file 41467_2021_27365_MOESM8_ESM.xlsx]

## Sheet: Fig. 1
NCOMMS Ramosaj Madsen et al. Source Data
Fig. 1b	dCT values proliferating NSPCs (SVZ)								Adjusted p-value
	Plin1	Plin2	Plin3	Plin4	Plin5		Type of test		Plin1 vs. Plin2	<0.0001
	25.026	13.956	20.284	25.332	22.955		One way anova		Plin1 vs. Plin3	<0.0001
	24.728	13.389	20.082	27.031	22.27				Plin1 vs. Plin4	0.0113
	24.79	13.851	19.865	26.638	22.136		Multiple comparison	Dunnett's multiple comparisons test	Plin1 vs. Plin5	0.0004
Fig. 1c	% BD493+/Plin-2+ LDs in proliferating NSPCs (SVZ)
	90.9
	88.3
	92.1

## Sheet: Fig. 2
NCOMMS Ramosaj Madsen et al. Source Data
Fig. 2a	dCT values quiescent NSPCs (SVZ)								Adjusted p-value
	Plin1	Plin2	Plin3	Plin4	Plin5		Type of test		Plin1 vs. Plin2	<0.0001
	23.076	16.617	23.9	25.517	23.463		One way anova		Plin1 vs. Plin3	0.9999
	23.947	15.945	23.078	24.321	22.786				Plin1 vs. Plin4	0.0045
	23.016	16.036	23.182	25.804	22.909		Multiple comparison	Dunnett's multiple comparisons test	Plin1 vs. Plin5	0.8926
Fig. 2c	Total LD area/cell (um2) in Proliferating and quiescent NSPCs (SVZ)								Adjusted p-value
	NSPCs	qNSPCs					Type of test		qNSPC vs NSPC	0.7
	8.38012	9.17929					Mann Whitney test
	7.79497	6.04527					Two-tailed
	8.62278	11.6504
Fig. 2g	Total LD area/cell (um2) in live imaging of quiecent NSPCs (SVZ)								Adjusted p-value
	0h	24h	48h	72h			Type of test		0h vs. 24h	0.1676
	5.60871	4.76164	11.488	14.8703			One way anova		0h vs. 48h	0.1381
	6.90173	4.35866	7.09202	14.5151					0h vs. 72h	0.0003
	7.92323	4.07526	9.52472	14.3852			Multiple comparison	Tukey's multiple comparisons test

## Sheet: Fig. 3
NCOMMS Ramosaj Madsen et al. Source Data
Fig. 3a	dCT values neurons								Adjusted p-value
	Plin1	Plin2	Plin3	Plin4	Plin5		Type of test		Plin1 vs. Plin2	0.0002
	12.088	6.029	10.929	10.692	12.348		One way anova		Plin1 vs. Plin3	0.9972
	12.392	6.632	12.074	11.663	12.701				Plin1 vs. Plin4	0.7132
	9.707	5.745	10.604	9.421	11.298		Multiple comparison	Dunnett's multiple comparisons test	Plin1 vs. Plin5	0.7783
	dCT values astrocytes								Adjusted p-value
	Plin1	Plin2	Plin3	Plin4	Plin5		Type of test		Plin1 vs. Plin2	<0.0001
	14.448	4.325	8.803	9.12	10.995		One way anova		Plin1 vs. Plin3	<0.0001
	13.193	3.832	8.317	8.534	10.52				Plin1 vs. Plin4	<0.0001
	12.529	4.043	8.63	8.655	10.769		Multiple comparison	Dunnett's multiple comparisons test	Plin1 vs. Plin5	0.0003
Fig. 3b	dCT Plin2 in NSPCs, neurons and astrocytes								Adjusted p-value
	NSPCs	Neurons	Astrocytes				Type of test		Prol vs. Neuro	0.0011
	4.632	6.029	4.325				One way anova		Prol vs. Astro	0.6604
	4.041	6.632	3.832
	4.203	5.745	4.043				Multiple comparison	Dunnett's multiple comparisons test
										p-value
Fig. 3g	Fold change PLIN2 area covered, normalized to mean of Ctrl						Type of test			Ctrl vs. OA 1:100	0.0023
	Ctrl	OA 0.1mM	OA 0.5mM	BSA 0.1%	BSA 0.5%		Brown-Forsythe and Welch ANOVA tests			Ctrl vs. OA 1:20	0.0088
	117.501	754.94	781.701	68.3513	46.1683					Ctrl vs. BSA 1:100	0.0398
	107.197	637.233	587.932	74.5188	31.4932		Multiple comparison	Dunnett's T3 multiple comparisons test		Ctrl vs. BSA 1:20	0.001
	75.3028	720.262	724.716	76.7181	21.2029
	73.8098	1120.43	1572.68	37.9833	18.938
	134.498	1288.26	1461.54	69.5062	10.5808
	91.6918	1163.81	1394.47	42.0722	23.2727
	Fold change MAP2AB, normalized to median of Ctrl						Type of test	One-way Anova
Fig. 3i	Ctrl	BSA 0.1%	BSA 0.5%	OA 0.1mM	OA 0.5mM
	0.903709	1.1019	1.09734	2.01889	2.04994		p-value	0.0057
	1.13636	1.1644	0.873735	1.71116	1.65466		Multiple comparison	Holm-Sidak
	1	0.934667	1.12804	1.05095	1.33474
	1.10856	0.654407	0.827995	1.08344	1.34117
	0.728003	1.22361	0.689094	1.28286	1.16765
	1	1.12111	0.668719	0.981904	1.80835

## Sheet: Fig. 4
NCOMMS Ramosaj Madsen et al. Source Data
Fig. 4c
low GFP	high GFP		Type of test	Mann-Whitney test
0.02	0.368			two-tailed
0.269	0.449		p-value	0.031
1.147	1.171
0.667	0.948
0.703	0.802
1.736	0.63
1.082	1.475
1.697	1.304
0.014	0.268
0.002	0.223
0.081	0.258
0.188	0.181
0.01	0.552
0.143	0.89
0.612	1.084
0.141	1.131
0.52	1.461
0.12	1.386
0.549
Fig. 4e	LD number distribution %			LD Volume distribution %
	symmetric	asymmetric		symmetric	asymmetric
	52	48		40	60
	65.22	34.78		56.52	43.48
	90.91	9.09		50	50
Fig. 4g and 4h
	>60%	<40%		Type of test	Paired t-test		Type of test	Paired t-test
	20.8833	23.3333			Two-tailed			Two-tailed
	21.1167	22.8667		p-value	0.0161		p-value	0.0161
	20.4167	22.9833
	19.8333	27.7667
	26.4833	33.25
	24.6167	36.05
	23.3333	26.0167
	22.9833	27.65
	28.2333	22.1667
	30.8	25.6667
	22.4	38.27
	18.9	23.33
	22.98	32.9
	24.9667	22.6333
	21.2333	27.3

## Sheet: Fig. 5
NCOMMS Ramosaj Madsen et al. Source Data
Fig. 5c	dCT values Igfbp2			dCT values Tcf4
	GFP low	GFP high		GFP low	GFP high			Type of test	Unpaired t-test
	2.477	1.68		6.038	6.532				Two-tailed
	2.391	1.32		6	7.109			p-value	0.0053	Igfbp2
	2.409	1.511		6.246	6.501				0.0202	Tcf4
	2.313	1.955		6.56	6.782
	2.327	2.144		6.674	6.705
	1.939	2.013		6.441	6.716
Fig. 5d	Baseline OCR raw values			Baseline OCR FC (statistical test done on log2 transformed values)
	low GFP	high GFP		high GFP	log2 transformed high			Type of test	One sample t test
	2.27	3.47		1.5269	0.610606
	4.89	10.23		2.0901	1.06357			p-value	0.0208
	5.17	6.57		1.272	0.347099
	3.44	4.4		1.2784	0.354339
	3.81	4.65		1.2207	0.287709
Fig. 5e	Baseline ECAR raw values			Baseline ECAR FC (statistical test done on log2 transformed values)
	low GFP	high GFP		high GFP	log2 transformed high			Type of test	One sample t test
	0.41	0.59		1.4478	0.533862
	1.18	1.54		1.3051	0.38416			p-value	0.0112
	0.98	1.04		1.0611	0.0855606
	0.52	0.66		1.2627	0.336512
	0.48	0.49		1.2171	0.283448
Fig. 5f	Metabolic potential, relative to baseline
	low GFP					high GFP						Type of test	2-way ANOVA
stressed OCR	104.16	187.38	177.64	133.87	139.67	205.84	454	294.07	211.62	209.35		adjusted p-value OCR	0.0076
stressed ECAR	156.05	158.38	198.19	190.36	188.58	317.67	320.15	249.89	297.83	260.92		adjusted p-value ECAR	0.009
												Holm-Šídák's multiple comparisons test

## Sheet: Fig. 6
NCOMMS Ramosaj Madsen et al. Source Data
Fig. 6c	ROS signal intensity raw values						Fold change ROS (statistical test done on log2 transformed data)
	low GFP	high GFP		Type of test	Mann-Whitney test		high GFP	log2 FC high		Type of test	One sample t test
	14251	33749			two-tailed		2.36818	1.24378
	11870	26176		p-value	0.0006		2.20522	1.14092		p-value	0.0001
	11319	26552					2.34579	1.23007
	10172	16473					1.61945	0.6955
	11212	17858					1.59276	0.671527
	11292	17648					1.56288	0.644204
	9472	23860					2.519	1.33285
Fig. 6e	4-HNE int. intensity/Dapi
	low GFP	high GFP		Type of test	Unpaired t-test
	6399.37	5458.66			Two-tailed
	7693.27	5560.9		p-value	0.8149
	4747	8477.74
	7893.63	8318.09
Fig. 6f	PLIN2 int. intensity/Dapi
	low GFP	high GFP		Type of test	Unpaired t-test
	1252.69	3314.91			Two-tailed
	989.955	2813.32		p-value	0.0167
	121.409	6316.07
	209.449	2390.4

## Sheet: Fig. 7
NCOMMS Ramosaj Madsen et al. Source Data
Fig. 7c	PLIN2 area/DAPI norm to NT
	NT	Eto 20uM	Eto 50uM		Type of test	Ordinary one way ANOVA
	1.09417	0.288395	0.124981		adjusted p-value	NT vs. Eto 20uM	<0.0001
	0.90583	0.371143	0.209618			NT vs. Eto 50uM	<0.0001
	1.24739	0.389212	0.360233		Multiple comparison	Holm-Šídák's multiple comparisons test
	0.752609	0.343342	0.244776
	0.900961	0.423293	0.301825
	1.09904	0.775181	0.346178
Fig. 7d	DAPI area norm to NT
	NT	Eto 20uM	Eto 50uM		Type of test	Ordinary one way ANOVA
	1.12558	0.919228	0.522558		adjusted p-value	NT vs. Eto 20uM	0.066
	0.874418	1.08373	0.568436			NT vs. Eto 50uM	0.0015
	0.917346	0.40848	0.25926		Multiple comparison	Holm-Šídák's multiple comparisons test
	1.08265	0.315179	0.236576
	0.568808	0.519986	0.160583
	1.43119	0.887583	0.136919
Fig. 7f	Fold change pH3+/RFP+ over all RFP+
	Ctrl	shATGL				Type of test	Unpaired t-test
	1	0.158122					Two-tailed
	0.844514	0.286444				p-value	0.0113
	1.21402	0.58598
	1.01124	0.793989
	0.925712	0.773778
	1	0.914773
Fig. 7h	PLIN2 area/DAPI norm to DMSO
	DMSO	2uM	5uM	10uM					p-value
	1.27298	1.53283	11.6255	26.6469			Type of test	One-way Anova	DMSO vs. 2uM	0.9281
	0.897563	1.77149	14.4869	21.3544					DMSO vs. 5uM	0.0018
	1	1.4243	2.80593	17.9847					DMSO vs. 10uM	<0.0001
	0.455532	1.91275	5.9235	3.07737			Multiple comparison	Holm-Sidak	2uM vs. 5uM	0.0247
	1	2.46643	5.91296	11.0055					2uM vs. 10uM	<0.0001
	1.26557	3.24847	7.36198	13.447					5uM vs. 10uM	0.0002
	0.955139	1.59807	3.79779	21.2276
	1.35052	2.23245	8.59066	18.6686
	1	1.73039	5.62901	8.2682
	1
	1.0221
	0.860411
	1
	1.10457
	0.953175
Fig. 7i	pH3+/DAPI norm to DMSO
	DMSO	5uM	5uM	10uM					p-value
	1	0.758866	0.768325	0.873309			Type of test	One-way Anova	DMSO vs. 2uM	0.0022
	0.932925	0.860138	0.957196	0.94028					DMSO vs. 5uM	0.0059
	1	0.884806	0.915058	0.76035					DMSO vs. 10uM	0.0094
	0.787378	0.758976	0.778532	0.899529			Multiple comparison	Holm-Sidak
	1	0.832783	0.881534	0.700382
	1.01008	0.931341	0.861305	0.946345
	1	0.716833	0.776204	0.934039
	0.924736	0.604523	0.521407	0.610631
	1.05501	0.453183	0.523836	0.408006
	1.00915
	1
	0.970176
	0.934623
	1.07859
	1
Fig. 7k	FC LD no. /cell
	FASN Ctrl	FASN KO	log2 transformed values		Type of test	one sample t-test
	1	0.036768	-4.76541			two-tailed
	1	0.223368	-2.16251		p-value	0.0972
	1	0.317619	-1.65463
	FC LD total volume /cell
	FASN Ctrl	FASN KO	log2 transformed values		Type of test	one sample t-test
	1	0.075674	-3.72406			two-tailed
	1	0.116113	-3.1064		p-value	0.026
	1	0.24076	-2.05433

## Sheet: Fig. S1
NCOMMS Ramosaj Madsen et al. Source Data
Fig. S1a	dCT values proliferating NSPCs (DG)								Adjusted p-value
	Plin1	Plin2	Plin3	Plin4	Plin5		Type of test		Plin1 vs. Plin2	<0.0001
	24.821	15.294	22.071	26.083	24.68		One way anova		Plin1 vs. Plin3	0.0002
	24.959	14.655	21.468	24.702	23.961				Plin1 vs. Plin4	0.6898
	24.098	14.841	21.358	24.447	24.051		Multiple comparison	Dunnett's multiple comparisons test	Plin1 vs. Plin5	0.7709
	total LD numbers				total LD Volume
Fig. S1g	after M	G1	S/G2/M		after M	G1	S/G2/M		Type of test		total LD numbers	Adjusted P Value		total LD Volume	Adjusted P Value
	33	27	51		15.401	1.92891	8.97651		One way anova		after M vs. G1	0.5252		after M vs. G1	0.8976
	9	17	29		1.47429	4.45252	7.60079				after M vs. S/G2/M	0.008		after M vs. S/G2/M	0.7502
	6	23	18		2.079	2.45378	4.88222		Multiple comparison	Tukey's	G1 vs. S/G2/M	0.0506		G1 vs. S/G2/M	0.3446
	18	17	95		1.28607	2.13781	28.9963
	25	28	26		3.19695	1.51702	4.3459
	22	21	18		8.78934	6.61811	1.32896
	19	9	58		3.06042	0.766545	6.41176
	21	20	136		2.08726	2.04131	22.1618
	11	13	4		0.910729	3.48188	1.28279
	28	72	42		6.301	5.83385	10.7022
	36	3	28		6.81535	0.279963	4.18789
	35	10	13		8.74591	2.01142	1.66961
	35	12	58		2.89193	2.71667	9.16876
	38	28	73		9.13698	3.97363	9.99624
	77	13	24		12.377	4.02091	1.05054
	9	11	45		1.06106	1.06049	9.99333
	10	54	30		1.38774	7.30212	2.30996
	7	9	21		1.45284	3.30876	3.96787
	13	7	73		1.94574	1.40668	6.62565
	30	8	6		1.95668	1.54131	0.312901
	16	20	36		7.40606	5.41304	3.06944
	7	47	91		1.02123	11.4076	13.4084
	12	70	26		6.02848	12.0354	8.20113
	26	10	51		5.17291	2.79059	1.39083
		28	29			5.01072	2.59645
		54	18			5.00597	2.22937
		33	95			6.19361	0.734575
		31	26			1.90632	1.02354
		33	18			2.54437	1.44731
		58	58			5.54139	6.43847
		10	136			1.21463	4.5759
		53	4			4.07515	1.7604
		17	42			2.16942	2.35459
		12	28			1.60892	6.28403
		25	13			1.88966	4.60417
		27	58			4.62892	8.18455
		26	73			8.10884	0.645904
		72	24			5.82424	3.55463
		36	45			1.77553	0.851385
		36	30			3.82543	1.98367
		12	21			1.65257	5.27979
		18	73			5.28608	1.97237
		29	6			2.72437	8.28269
		39	36			7.0185	3.95218
		24	91			7.84398
		161	26			15.7397

## Sheet: Fig. S2
NCOMMS Ramosaj Madsen et al. Source Data
Fig. S2a	dCT Plin2 in NSPCs and qNSPCs					Adjusted p-value
	NSPCs	qNSPCs		Type of test		qNSPC vs NSPC	0.7
	15.687	16.617		Mann Whitney test
	16.944	15.945		Two-tailed
	16.793	16.036
Fig. S2b	dCT Plin1 in NSPCs and qNSPCs			dCT Plin3 in NSPCs and qNSPCs			dCT Plin4 in NSPCs and qNSPCs			dCT Plin5 in NSPCs and qNSPCs					Adjusted p-value
	NSPCs	qNSPCs		NSPCs	qNSPCs		NSPCs	qNSPCs		NSPCs	qNSPCs		Type of test		Plin1 qNSPC vs NSPC	0.0031
	26.662	23.076		22.734	23.9		27.744	25.517		23.113	23.463		Unpaired t test		Plin3 qNSPC vs NSPC	0.5323
	28.808	23.947		23.447	23.078		27.986	24.321		25.52	22.786		Two-tailed		Plin4 qNSPC vs NSPC	0.0081
	27.81	23.016		23.289	23.182		29.162	25.804		23.994	22.909				Plin5 qNSPC vs NSPC	0.1899
Fig. S2d	% BD493+/Plin-2+ LDs in proliferating NSPCs (SVZ)
	79.1
	76.5
	71.3
Fig. S2h	Total LD area/cell (um2) in live imaging of sparse quiecent NSPCs (SVZ)							Adjusted p-value
	0h	24h	48h	72h		Type of test		0h vs. 24h	0.9915
	6.80111	6.74051	10.3648	9.48198		One way anova		0h vs. 48h	0.7048
	6.63014	5.70174	6.69872	14.1695				0h vs. 72h	0.0011
	4.65778	4.66061	6.40975	13.4314		Multiple comparison	Tukey's multiple comparisons test
	5.01649	4.60598	4.9428	11.4606
Fig. S2j	No. of cells/field of view sparse qNSPCs					No. of cells/field of view qNSPCs
	0h	24h	48h	72h		0h	24h	48h	72h
	14.3333	27.3333	38.3333	43.6667		220.5	447.5	365	395.5
	25.75	48.5	71.25	74.75		183	424.667	364.667	381.333
	13.25	33	42.5	48.5		133.25	354	412.75	397.25
	22.75	34.25	50.5	53.75
	SPARSE		Adjusted p-value			DENSE		Adjusted p-value
	Type of test		0h vs. 24h	0.2155		Type of test		0h vs. 24h	0.0002
	One way anova		0h vs. 48h	0.0095		One way anova		0h vs. 48h	0.0006
			0h vs. 72h	0.0036				0h vs. 72h	0.0004
	Multiple comparison	Tukey's multiple comparisons test				Multiple comparison	Tukey's multiple comparisons test

## Sheet: Fig. S3
NCOMMS Ramosaj Madsen et al. Source Data
Fig. S3b	dCT Dcx in NSPCs, neurons and astrocytes				dCT Tubb3 in NSPCs, neurons and astrocytes				dCT Gfap in NSPCs, neurons and astrocytes				Dcx		Adjusted p-value			Tubb3		Adjusted p-value			Gfap		Adjusted p-value
	NSPCs	Neurons	Astrocytes		NSPCs	Neurons	Astrocytes		NSPCs	Neurons	Astrocytes		Type of test		Prol vs. Neuro	<0.0001		Type of test		Prol vs. Neuro	<0.0001		Type of test		Prol vs. Neuro	<0.0001
	13.042	3.707	6.62		9.546	4.773	8.914		8.031	3.671	0.258862		One way anova		Prol vs. Astro	<0.0001		One way anova		Prol vs. Astro	0.0817		One way anova		Prol vs. Astro	<0.0001
	11.917	2.624	6.024		8.78	4.881	7.957		7.107	3.528	0.413214
	12.261	3.059	5.662		9.282	4.409	8.401		7.462	3.04	0.316053		Multiple comparison	Dunnett's multiple comparisons test				Multiple comparison	Dunnett's multiple comparisons test				Multiple comparison	Dunnett's multiple comparisons test
Fig. S3c	% BD493+/Plin-2+ LDs in neurons and astrocytes
	Neurons	Astrocytes
	78.6	83.4
	79.7	87.3
	76.4	91.2
Fig. S3k	Fold change PLIN2 area covered, normalized to median of Ctrl
	Ctrl	BSA 0.1%	BSA 0.5%	OA 0.1mM	OA 0.5mM		Type of test	One-way Anova
	0.83929	0.729523	1.50166	2.3865	3.48498		p-value	0.0017
	1.0343	0.888457	0.997038	0.882764	2.93719		Multiple comparison	Holm-Sidak
	1	1.18735	1.12705	1.09672	2.29437
	1.19507	0.631192	0.789065	1.00423	1.30627
	0.721598	1.16853	0.626371	1.2306	1.18644
	1	1.01898	0.644864	1.02803	1.84751
Fig. S3l	Fold change MAP2AB washed, normalized to median of Ctrl
	Ctrl	BSA 0.1%	BSA 0.5%	OA 0.1mM	OA 0.5mM		Type of test	One-way Anova
	0.903709	1.1019	1.09734	2.01889	2.04994		p-value	0.0317
	1.13636	1.1644	0.873735	1.71116	1.65466		Multiple comparison	Holm-Sidak
	1	0.934667	1.12804	1.05095	1.33474
	1.07736	0.881741	0.802324	0.855443	1.22101
	1	1.07819	0.937401	0.922785	1.25022
	0.868413		1.04215	1.02282	1.28127
Fig. S3m	Fold change MAP2AB/GFAP washed, normalized to median of Ctrl
	Ctrl	BSA 0.1%	BSA 0.5%	OA 0.1mM	OA 0.5mM		Type of test	One-way Anova
	0.708873	1.18729	0.891693	0.536638	1.77882		p-value	0.0087
	1	0.570642	0.786422	1.05356	1.38793		Multiple comparison	Holm-Sidak
	1.24369	1.17466	1.07176	1.18452	1.2067
	1.02362	0.815891	0.894522	0.800098	1.26683
	1	0.983146	0.894329	0.852961	1.2609
	0.881636		0.942654	0.967209	1.31261

[truncated: 4 more sheets: Fig. S4, Fig. S5, Fig. S6, Fig. S7]
